# Supplementary material for: Repurposing FDA-approved drugs as therapeutics to treat Rift Valley fever virus infection
Source: Front Microbiol. 2015 Jul 8;6:676. doi: 10.3389/fmicb.2015.00676 (PMC4495339; doi:10.3389/fmicb.2015.00676)
Supplement: Supplementary file 2 [file Table2.XLSX]

## Sheet: Supplementary Table 2
	Drug	Normalized to DMSO	Mean %	S.D. %
	DMSO	1.04762	1	0.0671697
		1.02921
		0.92317
	Vitamin B12	1.13774	1.23768	0.0947001
		1.24921
		1.32609
	Thalidomide	1.1758	1.24978	0.101393
		1.36536
		1.20819
	Chlorprothixene	0.810015	0.859678	0.0431567
		0.88808
		0.880937
	Rapamycin	1.09231	1.19126	0.0878898
		1.2212
		1.26026
	Sulindac	1.27793	1.5759	0.26875
		1.64982
		1.79996
	Atropine	1.04691	1.56171	0.446732
		1.79086
		1.84738
	Terbinafine hydrochloride	0.9379	1.4379	0.433013
		1.68716
		1.68864
	Nitrofurazone	0.470165	0.677932	0.281293
		0.998034
		0.565597
	Ivermectin	0.321001	0.431973	0.107081
		0.440232
		0.534685
	Dapoxetine hydrochloride	0.675285	0.78924	0.099656
		0.832362
		0.860073
	Abiraterone	1.0788	1.10296	0.144054
		0.972516
		1.25757
	Gabapentin hydrochloride	0.790129	0.926124	0.180473
		0.857376
		1.13087
	Loteprednol etabonate	0.592834	0.633022	0.209162
		0.859361
		0.44687
	Cefdinir	0.965374	1.12177	0.149475
		1.2632
		1.13674
	Pemetrexed	0.973494	1.01171	0.0775115
		1.1009
		0.960721
	Taurine	0.552853	0.552211	0.209047
		0.342844
		0.760936
	Ethionamide	0.898631	0.857228	0.0546482
		0.877766
		0.795286
	Fenbendazole	0.169199	0.192909	0.0267597
		0.221924
		0.187604
	Maprotiline hydrochloride	0.61761	0.592429	0.0273068
		0.563404
		0.596272
	Quetiapine fumarate	0.612957	0.588181	0.0474507
		0.618114
		0.53347
	Methoxsalen	0.978888	0.950012	0.0848987
		1.01671
		0.854442
	Sodium butyrate	1.03659	1.06426	0.195671
		1.2723
		0.883901
	DMSO	0.868017	1	0.116074
		1.04578
		1.08621
	Nilotinib	0.916535	1.02554	0.0999058
		1.04736
		1.11274
	Nicorandil	1.02542	1.23977	0.187182
		1.32289
		1.37099
	Pitavastatin calcium	0.363742	0.333628	0.0362574
		0.343759
		0.293382
	Simvastatin	0.627986	0.647613	0.0222965
		0.642997
		0.671856
	Reserpine	1.19356	1.15277	0.0599951
		1.08388
		1.18087
	Fluvastatin sodium	0.579933	0.49069	0.0866805
		0.485315
		0.406822
	Docetaxel	0.523748	0.546566	0.0224999
		0.568733
		0.547216
	Vincristine	0.352217	0.385817	0.0340499
		0.420299
		0.384934
	Albendazole	0.821126	0.698655	0.108345
		0.659541
		0.615299
	Dasatinib	0.509527	0.466447	0.0478729
		0.474905
		0.414908
	Nitazoxanide	0.996561	0.968724	0.0258794
		0.964216
		0.945395
	Idarubicin	0.000254864	0.00263359	0.00303594
		0.0015929
		0.00605301
	Bortezomib	0.00710432	0.00903704	0.00197656
		0.00895209
		0.0110547
	Tamoxifen	0.349545	0.316063	0.0290837
		0.301567
		0.297075
	Gemcitabine	0.132051	0.137233	0.0198828
		0.120455
		0.159194
	Floxuridine	0.488	0.54733	0.0750593
		0.522279
		0.631711
	Camptothecin	0.265186	0.291458	0.0434791
		0.267543
		0.341645
	Toremifene	0.285479	0.284523	0.00677279
		0.290768
		0.277324
	Pazopanib HCl	0.369074	0.385418	0.0184703
		0.405456
		0.381722
	Prilocaine	1.22695	1.04575	0.169119
		0.892086
		1.01821
	Fenoprofen	1.11187	0.991207	0.108317
		0.902377
		0.95937
	Paclitaxel	0.214818	0.222209	0.0086365
		0.220107
		0.231703
	Manidipine	0.331355	0.371963	0.0384509
		0.407814
		0.37672
	Furosemide	1.06568	1.01794	0.0584324
		0.952776
		1.03535
	Adefovir Dipivoxil	1.043	0.987331	0.134162
		0.834296
		1.0847
	Itraconazole	0.255692	0.26457	0.0131534
		0.258336
		0.279681
	Clemastine	0.390419	0.365283	0.04748
		0.310519
		0.394911
	Nystatin	0.652037	0.882773	0.210265
		0.932705
		1.06358
	Clotrimazole	0.695555	0.67489	0.0273696
		0.643849
		0.685265
	Methylprednisolone	0.741175	0.848983	0.119713
		0.977816
		0.827956
	Masitinib	0.151835	0.164132	0.017987
		0.155785
		0.184776
	OSI-420	0.364328	0.354568	0.0250591
		0.37328
		0.326098
	Fulvestrant	0.513041	0.569748	0.0558062
		0.571595
		0.624607
	Mycophenolate	0.0809192	0.0953296	0.0126583
		0.104653
		0.100416
	Teniposide	0.400964	0.43296	0.029047
		0.440245
		0.457671
	DMSO	0.872303	1	0.110891
		1.05568
		1.07202
	Sorafenib	0.076072	0.0747523	0.0081506
		0.0660224
		0.0821626
	Sutent	0.209152	0.215344	0.0255111
		0.193499
		0.243382
	Vandetinib	0.24594	0.234164	0.0113819
		0.233332
		0.223222
	DMSO	1.04741	1	0.0466724
		0.954097
		0.998498
