# Supplementary material for: Repurposing FDA-approved drugs as therapeutics to treat Rift Valley fever virus infection
Source: Front Microbiol. 2015 Jul 8;6:676. doi: 10.3389/fmicb.2015.00676 (PMC4495339; doi:10.3389/fmicb.2015.00676)
Supplement: Supplementary file 3 [file Table3.XLSX]

## Sheet: Supplemental Table 3
	Avg.
DMSO	142629
	Luminescence Value	Norm to DMSO	Avg.	S.D.
Pitavastatin calcium	102178	0.716388	0.641193	0.0651207			Pitavastatin calcium	0.641193	0.0651207		Less than 80% viability
	86082	0.603536					Fluvastatin sodium	0.700658	0.0478619
	86099	0.603656					Simvastatin	0.697538	0.0684532		Greater than 80% viability
Fluvastatin sodium	107759	0.755518	0.700658	0.0478619			Sorafenib	1.02626	0.0750163
	95196	0.667436					Loteprednol Etabonate	1.1734	0.0771818
	96848	0.679019					Toremifene citrate	1.18843	0.072531
Simvastatin	110566	0.775198	0.697538	0.0684532			Clemastine fumarate	1.18727	0.144597
	92133	0.645961					Teniposide	0.947047	0.0844965
	95769	0.671454					Quetiapine fumarate	0.88135	0.134682
Sorafenib	157229	1.10236	1.02626	0.0750163			Bortezomib	0.482206	0.0244562
	135837	0.952378					Masitinib	0.893732	0.0459568
	146057	1.02403					Fenbendazole	0.999276	0.0652316
Loteprednol Etabonate	180069	1.2625	1.1734	0.0771818			Tamoxifen citrate	1.02315	0.0881038
	161248	1.13054					Manidipine dihydrochloride	1.39528	0.0413794
	160765	1.12715					Pazopanib HCl	0.970181	0.0363115
Toremifene citrate	180335	1.26436	1.18843	0.072531			Dasatinib	0.756471	0.0362946
	159725	1.11986					Taurine	0.840498	0.0376871
	168455	1.18107					Gemcitabine HCl	0.805412	0.0336081
Clemastine fumarate	192970	1.35295	1.18727	0.144597			Paclitaxel	0.849316	0.0393759
	154966	1.08649					Camptothecin	0.604551	0.0454925
	160083	1.12237					Vincristine	0.865703	0.0113713
Teniposide	144393	1.01237	0.947047	0.0844965			Ivermectin	0.95388	0.0533227
	121466	0.85162					Floxuridine	1.07827	0.0527731
	139371	0.977155					Docetaxel	1.07537	0.0100803
Quetiapine fumarate	116988	0.820224	0.88135	0.134682			Fulvestrant	0.837486	0.0387296
	112402	0.788071					Mycophenolate mofetil	0.670989	0.0285996
	147729	1.03575					Itraconazole	0.875823	0.0276901
Bortezomib	69846	0.489703	0.482206	0.0244562			Maprotiline dihydrochloride	0.841314	0.0426521
	64879	0.454878					DMSO	1	0.0882906
	71605	0.502036
Masitinib	131182	0.919741	0.893732	0.0459568
	131331	0.920785
	119904	0.840669
Fenbendazole	151962	1.06543	0.999276	0.0652316
	142256	0.997382
	133360	0.935011
Tamoxifen citrate	149143	1.04567	1.02315	0.0881038
	156580	1.09781
	132071	0.925974
Manidipine dihydrochloride	194703	1.3651	1.39528	0.0413794
	205736	1.44245
	196586	1.3783
Pazopanib HCl	142797	1.00118	0.970181	0.0363115
	139654	0.979139
	132678	0.930229
Dasatinib	104213	0.730656	0.756471	0.0362946
	113814	0.79797
	105658	0.740787
Taurine	124724	0.874462	0.840498	0.0376871
	114097	0.799955
	120818	0.847077
Gemcitabine HCl	110085	0.771826	0.805412	0.0336081
	119672	0.839042
	114869	0.805367
Paclitaxel	125480	0.879763	0.849316	0.0393759
	114795	0.804848
	123137	0.863336
Camptothecin	91801	0.643633	0.604551	0.0454925
	87775	0.615406
	79104	0.554612
Vincristine	121649	0.852903	0.865703	0.0113713
	124026	0.869569
	124749	0.874638
Ivermectin	127417	0.893344	0.95388	0.0533227
	141757	0.993884
	138980	0.974414
Floxuridine	145167	1.01779	1.07827	0.0527731
	157187	1.10207
	159026	1.11496
Docetaxel	154891	1.08597	1.07537	0.0100803
	152029	1.0659
	153219	1.07425
Fulvestrant	119048	0.834667	0.837486	0.0387296
	114138	0.800242
	125164	0.877547
Mycophenolate mofetil	99505	0.697648	0.670989	0.0285996
	91394	0.64078
	96209	0.674539
Itraconazole	126901	0.889726	0.875823	0.0276901
	120370	0.843936
	127483	0.893806
Maprotiline dihydrochloride	122613	0.859662	0.841314	0.0426521
	113042	0.792558
	124333	0.871721
DMSO	135846	0.952441	1	0.0882906
	131747	0.923702
	132994	0.932445
	146464	1.02689
	129104	0.905171
	149417	1.04759
	165708	1.16181
	135954	0.953198
	156430	1.09676
